# Supplementary material for: Static Magnetic Field Increases Polyhydroxyalkanoates Biosynthesis in Haloferax mediterranei: Parameter Optimization and Mechanistic Insights from Metabolomics
Source: Polymers (Basel). 2025 Apr 27;17(9):1190. doi: 10.3390/polym17091190 (PMC12073411; doi:10.3390/polym17091190)
Supplement: Supplementary file 1 [file polymers-17-01190-s001.zip]

Archive with 1 entries (1 files):
- polymers-3567661-supplementary.pdf
